# Supplementary material for: Development and Transferability of EST-SSR Markers for Pinus koraiensis from Cold-Stressed Transcriptome through Illumina Sequencing
Source: Genes (Basel). 2020 May 2;11(5):500. doi: 10.3390/genes11050500 (PMC7291311; doi:10.3390/genes11050500)
Supplement: Supplementary file 1 [file genes-11-00500-s001.zip]

Archive with 5 entries (4 files):
- Supplementary files/
- Supplementary files/Supplementary Figure1.jpg
- Supplementary files/Supplementary Table1.xlsx
- Supplementary files/Supplementary Table2.xlsx
- Supplementary files/Supplementary Table3.xlsx
