# Supplementary material for: Development and Transferability of EST-SSR Markers for Pinus koraiensis from Cold-Stressed Transcriptome through Illumina Sequencing
Source: Genes (Basel). 2020 May 2;11(5):500. doi: 10.3390/genes11050500 (PMC7291311; doi:10.3390/genes11050500)
Supplement: Supplementary file 1 [file genes-11-00500-s001.zip › Supplementary files/Supplementary Table1.xlsx]

## Sheet: Table S1
The P. koraiensis Sampling information
Location	Sample size	Pop Code	ID	Latitude(N)	Longtitude(E)	Average Altitude(m)	Sampling Date
Liangzihe	10	Pop 1	LZH	47°1'54"	129°41'49.92"	500	September, 2019
Helong	10	Pop 2	HL	42°32'47"	129°1'3.72"	452	September, 2019
Lushuihe	10	Pop 3	LSH	42°24'00"	127°28'59.88"	732	September, 2019
Liangshui	10	Pop 4	LS	47°43'48"	128°55'12"	231	September, 2019
Zhanhe	10	Pop 5	ZH	48°1'23"	127°0'56.16"	358	September, 2019
Tieli	10	Pop 6	TL	47°58'48"	128°4'48"	213	September, 2019
Hongshi	10	Pop 7	HS	42°16'48"	125°43'48"	480	September, 2019
Sanchazi	10	Pop 8	SCZ	42°5'5.27"	126°36'9.0"	455	September, 2019
