# Supplementary material for: Development and Transferability of EST-SSR Markers for Pinus koraiensis from Cold-Stressed Transcriptome through Illumina Sequencing
Source: Genes (Basel). 2020 May 2;11(5):500. doi: 10.3390/genes11050500 (PMC7291311; doi:10.3390/genes11050500)
Supplement: Supplementary file 1 [file genes-11-00500-s001.zip › Supplementary files/Supplementary Table2.xlsx]

## Sheet: Table S2
Analysis of molecular variance (AMOVA) results for six populations of Pinus koraiensis
Source	d.f.	Sum of squares	Variance component	Percentage of variation
Among populations	7	511.275	6.4974	0.4462
Within populations	72	580.7	8.06528	0.5538
Total	79	1091.97	14.5627	1
