# Supplementary material for: Development and Transferability of EST-SSR Markers for Pinus koraiensis from Cold-Stressed Transcriptome through Illumina Sequencing
Source: Genes (Basel). 2020 May 2;11(5):500. doi: 10.3390/genes11050500 (PMC7291311; doi:10.3390/genes11050500)
Supplement: Supplementary file 1 [file genes-11-00500-s001.zip › Supplementary files/Supplementary Table3.xlsx]

## Sheet: Table S3
Gene flow values between the eight populations.
Populations	LZH	HL	LSH	LS	ZH	TL	ML	WQ
LZH	*
HL	11.313	*
LSH	8.058	9.508	*
LS	0.389	0.321	0.42	*
ZH	0.533	0.444	0.528	0.944	*
TL	0.538	0.521	0.554	1.188	1.777	*
ML	2.704	2.444	2.722	0.362	0.411	0.515	*
WQ	6.813	5.12	5.12	0.419	0.53	0.579	0.53	*
